# Supplementary material for: A New Filtering System for Using a Consumer Depth Camera at Close Range
Source: Sensors (Basel). 2019 Aug 8;19(16):3460. doi: 10.3390/s19163460 (PMC6720169; doi:10.3390/s19163460)
Supplement: Supplementary file 1 [file sensors-19-03460-s001.zip]

Archive with 1 entries (1 files):
- combine.mp4
